# Supplementary material for: The California Nutrition Incentive Program: Participants’ Perceptions and Associations with Produce Purchases, Consumption, and Food Security
Source: Nutrients. 2022 Jun 29;14(13):2699. doi: 10.3390/nu14132699 (PMC9268255; doi:10.3390/nu14132699)
Supplement: Supplementary file 1 [file nutrients-14-02699-s001.zip]

Archive with 1 entries (1 files):
- nutrients-1786453-supplementary.pdf
